# Supplementary material for: The Effects of Tetrapeptides Designed to Fit the Androgen Binding Site of ZIP9 on Myogenic and Osteogenic Cells
Source: Biology (Basel). 2021 Dec 23;11(1):19. doi: 10.3390/biology11010019 (PMC8772937; doi:10.3390/biology11010019)
Supplement: Supplementary file 1 [file biology-11-00019-s001.zip]

Archive with 8 entries (6 files):
- biology-1503020-supplementary/
- biology-1503020-supplementary/Figure1S.pptx
- biology-1503020-supplementary/Figure2S.pptx
- biology-1503020-supplementary/Figure3S.pptx
- biology-1503020-supplementary/__MACOSX/
- biology-1503020-supplementary/__MACOSX/._Figure1S.pptx
- biology-1503020-supplementary/__MACOSX/._Figure2S.pptx
- biology-1503020-supplementary/__MACOSX/._Figure3S.pptx
